# Supplementary material for: The impact of emotional dysregulation and comorbid depressive symptoms on clinical features, brain arousal, and treatment response in adults with ADHD
Source: Front Psychiatry. 2024 Jan 5;14:1294314. doi: 10.3389/fpsyt.2023.1294314 (PMC10797130; doi:10.3389/fpsyt.2023.1294314)
Supplement: Supplementary file 2 [file Data_Sheet_1.xlsx]

## Sheet: Sheet1
Frequencies
ED- group
Statisticsa
		BDI-II Item 1	BDI-II Item 2	BDI-II Item 3	BDI-II Item 4	BDI-II Item 5	BDI-II Item 6	BDI-II Item 7	BDI-II Item 8	BDI-II Item 9	BDI-II Item 10	BDI-II Item 11	BDI-II Item 12	BDI-II Item 13	BDI-II Item 14	BDI-II Item 15	BDI-II Item 16	BDI-II Item 17	BDI-II Item 18	BDI-II Item 19	BDI-II Item 20	BDI-II Item 21
N	Valid	59	59	58	59	59	59	59	59	59	58	59	59	59	59	59	58	59	59	59	59	59
	Missing	0	0	1	0	0	0	0	0	0	1	0	0	0	0	0	1	0	0	0	0	0
Mean		0.338983	0.372881	0.948276	0.389831	0.576271	0.237288	0.288136	0.474576	0.0677966	0.224138	0.508475	0.338983	0.457627	0.288136	0.440678	0.775862	0.271186	0.322034	0.881356	0.423729	0.237288
Median		0	0	1	0	0	0	0	0	0	0	0	0	0	0	0	1	0	0	1	0	0
Mode		0	0	0	0	0	0	0	0	0	0	0	0	0	0	0	1	0	0	0	0	0
Std. Deviation		0.544888	0.613028	0.88699	0.55761	0.792277	0.536238	0.644629	0.652738	0.253555	0.531238	0.704	0.60487	0.816258	0.588711	0.595129	0.701955	0.485319	0.471267	0.911322	0.62155	0.503059
Minimum		0	0	0	0	0	0	0	0	0	0	0	0	0	0	0	0	0	0	0	0	0
Maximum		2	2	3	2	3	3	2	2	1	3	3	3	3	2	2	3	2	1	3	2	2
a. ED- group
frequency table
BDI-II Item 1a
		Frequency	Percent	Valid Percent	Cumulative Percent
Valid	0	41	69.4915	69.4915	69.4915
	1	16	27.1186	27.1186	96.6102
	2	2	3.38983	3.38983	100
	Total	59	100	100
a. ED- group
BDI-II Item 2a
		Frequency	Percent	Valid Percent	Cumulative Percent
Valid	0	41	69.4915	69.4915	69.4915
	1	14	23.7288	23.7288	93.2203
	2	4	6.77966	6.77966	100
	Total	59	100	100
a. ED- group
BDI-II Item 3a
		Frequency	Percent	Valid Percent	Cumulative Percent
Valid	0	23	38.9831	39.6552	39.6552
	1	16	27.1186	27.5862	67.2414
	2	18	30.5085	31.0345	98.2759
	3	1	1.69492	1.72414	100
	Total	58	98.3051	100
Missing	System	1	1.69492
Total		59	100
a. ED- group
BDI-II Item 4a
		Frequency	Percent	Valid Percent	Cumulative Percent
Valid	0	38	64.4068	64.4068	64.4068
	1	19	32.2034	32.2034	96.6102
	2	2	3.38983	3.38983	100
	Total	59	100	100
a. ED- group
BDI-II Item 5a
		Frequency	Percent	Valid Percent	Cumulative Percent
Valid	0	34	57.6271	57.6271	57.6271
	1	18	30.5085	30.5085	88.1356
	2	5	8.47458	8.47458	96.6102
	3	2	3.38983	3.38983	100
	Total	59	100	100
a. ED- group
BDI-II Item 6a
		Frequency	Percent	Valid Percent	Cumulative Percent
Valid	0	47	79.661	79.661	79.661
	1	11	18.6441	18.6441	98.3051
	3	1	1.69492	1.69492	100
	Total	59	100	100
a. ED- group
BDI-II Item 7a
		Frequency	Percent	Valid Percent	Cumulative Percent
Valid	0	48	81.3559	81.3559	81.3559
	1	5	8.47458	8.47458	89.8305
	2	6	10.1695	10.1695	100
	Total	59	100	100
a. ED- group
BDI-II Item 8a
		Frequency	Percent	Valid Percent	Cumulative Percent
Valid	0	36	61.0169	61.0169	61.0169
	1	18	30.5085	30.5085	91.5254
	2	5	8.47458	8.47458	100
	Total	59	100	100
a. ED- group
BDI-II Item 9a
		Frequency	Percent	Valid Percent	Cumulative Percent
Valid	0	55	93.2203	93.2203	93.2203
	1	4	6.77966	6.77966	100
	Total	59	100	100
a. ED- group
BDI-II Item 10a
		Frequency	Percent	Valid Percent	Cumulative Percent
Valid	0	47	79.661	81.0345	81.0345
	1	10	16.9492	17.2414	98.2759
	3	1	1.69492	1.72414	100
	Total	58	98.3051	100
Missing	System	1	1.69492
Total		59	100
a. ED- group
BDI-II Item 11a
		Frequency	Percent	Valid Percent	Cumulative Percent
Valid	0	35	59.322	59.322	59.322
	1	19	32.2034	32.2034	91.5254
	2	4	6.77966	6.77966	98.3051
	3	1	1.69492	1.69492	100
	Total	59	100	100
a. ED- group
BDI-II Item 12a
		Frequency	Percent	Valid Percent	Cumulative Percent
Valid	0	42	71.1864	71.1864	71.1864
	1	15	25.4237	25.4237	96.6102
	2	1	1.69492	1.69492	98.3051
	3	1	1.69492	1.69492	100
	Total	59	100	100
a. ED- group
BDI-II Item 13a
		Frequency	Percent	Valid Percent	Cumulative Percent
Valid	0	41	69.4915	69.4915	69.4915
	1	12	20.339	20.339	89.8305
	2	3	5.08475	5.08475	94.9153
	3	3	5.08475	5.08475	100
	Total	59	100	100
a. ED- group
BDI-II Item 14a
		Frequency	Percent	Valid Percent	Cumulative Percent
Valid	0	46	77.9661	77.9661	77.9661
	1	9	15.2542	15.2542	93.2203
	2	4	6.77966	6.77966	100
	Total	59	100	100
a. ED- group
BDI-II Item 15a
		Frequency	Percent	Valid Percent	Cumulative Percent
Valid	0	36	61.0169	61.0169	61.0169
	1	20	33.8983	33.8983	94.9153
	2	3	5.08475	5.08475	100
	Total	59	100	100
a. ED- group
BDI-II Item 16a
		Frequency	Percent	Valid Percent	Cumulative Percent
Valid	0	20	33.8983	34.4828	34.4828
	1	33	55.9322	56.8966	91.3793
	2	3	5.08475	5.17241	96.5517
	3	2	3.38983	3.44828	100
	Total	58	98.3051	100
Missing	System	1	1.69492
Total		59	100
a. ED- group
BDI-II Item 17a
		Frequency	Percent	Valid Percent	Cumulative Percent
Valid	0	44	74.5763	74.5763	74.5763
	1	14	23.7288	23.7288	98.3051
	2	1	1.69492	1.69492	100
	Total	59	100	100
a. ED- group
BDI-II Item 18a
		Frequency	Percent	Valid Percent	Cumulative Percent
Valid	0	40	67.7966	67.7966	67.7966
	1	19	32.2034	32.2034	100
	Total	59	100	100
a. ED- group
BDI-II Item 19a
		Frequency	Percent	Valid Percent	Cumulative Percent
Valid	0	27	45.7627	45.7627	45.7627
	1	13	22.0339	22.0339	67.7966
	2	18	30.5085	30.5085	98.3051
	3	1	1.69492	1.69492	100
	Total	59	100	100
a. ED- group
BDI-II Item 20a
		Frequency	Percent	Valid Percent	Cumulative Percent
Valid	0	38	64.4068	64.4068	64.4068
	1	17	28.8136	28.8136	93.2203
	2	4	6.77966	6.77966	100
	Total	59	100	100
a. ED- group
BDI-II Item 21a
		Frequency	Percent	Valid Percent	Cumulative Percent
Valid	0	47	79.661	79.661	79.661
	1	10	16.9492	16.9492	96.6102
	2	2	3.38983	3.38983	100
	Total	59	100	100
a. ED- group
ED+ group
Statisticsa
		BDI-II Item 1	BDI-II Item 2	BDI-II Item 3	BDI-II Item 4	BDI-II Item 5	BDI-II Item 6	BDI-II Item 7	BDI-II Item 8	BDI-II Item 9	BDI-II Item 10	BDI-II Item 11	BDI-II Item 12	BDI-II Item 13	BDI-II Item 14	BDI-II Item 15	BDI-II Item 16	BDI-II Item 17	BDI-II Item 18	BDI-II Item 19	BDI-II Item 20	BDI-II Item 21
N	Valid	56	56	56	56	56	56	56	56	56	56	56	56	56	56	55	55	56	56	56	56	56
	Missing	0	0	0	0	0	0	0	0	0	0	0	0	0	0	1	1	0	0	0	0	0
Mean		0.482143	0.535714	1.08929	0.767857	0.785714	0.482143	0.589286	0.767857	0.142857	0.517857	1.05357	0.732143	0.910714	0.607143	0.818182	0.727273	0.589286	0.464286	1.08929	0.821429	0.607143
Median		0	0	1	1	1	0	0	0	0	0	1	0	0.5	0	1	0	0	0	1	1	0
Mode		0	0	2	0	1	0	0	0	0	0	0	0	0	0	0	0	0	0	2	0	0
Std. Deviation		0.687316	0.808237	0.815236	0.852612	0.755929	0.762557	0.826312	0.934025	0.353094	0.953292	1.10239	0.924241	1.06646	0.845922	0.92478	0.848846	0.869206	0.761918	0.977507	0.936282	0.801784
Minimum		0	0	0	0	0	0	0	0	0	0	0	0	0	0	0	0	0	0	0	0	0
Maximum		3	3	2	3	3	3	3	3	1	3	3	3	3	3	3	3	3	3	3	3	3
a. ED+ group
frequency table
BDI-II Item 1a
		Frequency	Percent	Valid Percent	Cumulative Percent
Valid	0	34	60.7143	60.7143	60.7143
	1	18	32.1429	32.1429	92.8571
	2	3	5.35714	5.35714	98.2143
	3	1	1.78571	1.78571	100
	Total	56	100	100
a. ED+ group
BDI-II Item 2a
		Frequency	Percent	Valid Percent	Cumulative Percent
Valid	0	36	64.2857	64.2857	64.2857
	1	11	19.6429	19.6429	83.9286
	2	8	14.2857	14.2857	98.2143
	3	1	1.78571	1.78571	100
	Total	56	100	100
a. ED+ group
BDI-II Item 3a
		Frequency	Percent	Valid Percent	Cumulative Percent
Valid	0	16	28.5714	28.5714	28.5714
	1	19	33.9286	33.9286	62.5
	2	21	37.5	37.5	100
	Total	56	100	100
a. ED+ group
BDI-II Item 4a
		Frequency	Percent	Valid Percent	Cumulative Percent
Valid	0	25	44.6429	44.6429	44.6429
	1	22	39.2857	39.2857	83.9286
	2	6	10.7143	10.7143	94.6429
	3	3	5.35714	5.35714	100
	Total	56	100	100
a. ED+ group
BDI-II Item 5a
		Frequency	Percent	Valid Percent	Cumulative Percent
Valid	0	21	37.5	37.5	37.5
	1	28	50	50	87.5
	2	5	8.92857	8.92857	96.4286
	3	2	3.57143	3.57143	100
	Total	56	100	100
a. ED+ group
BDI-II Item 6a
		Frequency	Percent	Valid Percent	Cumulative Percent
Valid	0	36	64.2857	64.2857	64.2857
	1	15	26.7857	26.7857	91.0714
	2	3	5.35714	5.35714	96.4286
	3	2	3.57143	3.57143	100
	Total	56	100	100
a. ED+ group
BDI-II Item 7a
		Frequency	Percent	Valid Percent	Cumulative Percent
Valid	0	34	60.7143	60.7143	60.7143
	1	12	21.4286	21.4286	82.1429
	2	9	16.0714	16.0714	98.2143
	3	1	1.78571	1.78571	100
	Total	56	100	100
a. ED+ group
BDI-II Item 8a
		Frequency	Percent	Valid Percent	Cumulative Percent
Valid	0	29	51.7857	51.7857	51.7857
	1	14	25	25	76.7857
	2	10	17.8571	17.8571	94.6429
	3	3	5.35714	5.35714	100
	Total	56	100	100
a. ED+ group
BDI-II Item 9a
		Frequency	Percent	Valid Percent	Cumulative Percent
Valid	0	48	85.7143	85.7143	85.7143
	1	8	14.2857	14.2857	100
	Total	56	100	100
a. ED+ group
BDI-II Item 10a
		Frequency	Percent	Valid Percent	Cumulative Percent
Valid	0	41	73.2143	73.2143	73.2143
	1	5	8.92857	8.92857	82.1429
	2	6	10.7143	10.7143	92.8571
	3	4	7.14286	7.14286	100
	Total	56	100	100
a. ED+ group
BDI-II Item 11a
		Frequency	Percent	Valid Percent	Cumulative Percent
Valid	0	24	42.8571	42.8571	42.8571
	1	13	23.2143	23.2143	66.0714
	2	11	19.6429	19.6429	85.7143
	3	8	14.2857	14.2857	100
	Total	56	100	100
a. ED+ group
BDI-II Item 12a
		Frequency	Percent	Valid Percent	Cumulative Percent
Valid	0	29	51.7857	51.7857	51.7857
	1	17	30.3571	30.3571	82.1429
	2	6	10.7143	10.7143	92.8571
	3	4	7.14286	7.14286	100
	Total	56	100	100
a. ED+ group
BDI-II Item 13a
		Frequency	Percent	Valid Percent	Cumulative Percent
Valid	0	28	50	50	50
	1	11	19.6429	19.6429	69.6429
	2	11	19.6429	19.6429	89.2857
	3	6	10.7143	10.7143	100
	Total	56	100	100
a. ED+ group
BDI-II Item 14a
		Frequency	Percent	Valid Percent	Cumulative Percent
Valid	0	34	60.7143	60.7143	60.7143
	1	11	19.6429	19.6429	80.3571
	2	10	17.8571	17.8571	98.2143
	3	1	1.78571	1.78571	100
	Total	56	100	100
a. ED+ group
BDI-II Item 15a
		Frequency	Percent	Valid Percent	Cumulative Percent
Valid	0	25	44.6429	45.4545	45.4545
	1	19	33.9286	34.5455	80
	2	7	12.5	12.7273	92.7273
	3	4	7.14286	7.27273	100
	Total	55	98.2143	100
Missing	System	1	1.78571
Total		56	100
a. ED+ group
BDI-II Item 16a
		Frequency	Percent	Valid Percent	Cumulative Percent
Valid	0	28	50	50.9091	50.9091
	1	15	26.7857	27.2727	78.1818
	2	11	19.6429	20	98.1818
	3	1	1.78571	1.81818	100
	Total	55	98.2143	100
Missing	System	1	1.78571
Total		56	100
a. ED+ group
BDI-II Item 17a
		Frequency	Percent	Valid Percent	Cumulative Percent
Valid	0	35	62.5	62.5	62.5
	1	11	19.6429	19.6429	82.1429
	2	8	14.2857	14.2857	96.4286
	3	2	3.57143	3.57143	100
	Total	56	100	100
a. ED+ group
BDI-II Item 18a
		Frequency	Percent	Valid Percent	Cumulative Percent
Valid	0	37	66.0714	66.0714	66.0714
	1	14	25	25	91.0714
	2	3	5.35714	5.35714	96.4286
	3	2	3.57143	3.57143	100
	Total	56	100	100
a. ED+ group
BDI-II Item 19a
		Frequency	Percent	Valid Percent	Cumulative Percent
Valid	0	22	39.2857	39.2857	39.2857
	1	9	16.0714	16.0714	55.3571
	2	23	41.0714	41.0714	96.4286
	3	2	3.57143	3.57143	100
	Total	56	100	100
a. ED+ group
BDI-II Item 20a
		Frequency	Percent	Valid Percent	Cumulative Percent
Valid	0	26	46.4286	46.4286	46.4286
	1	18	32.1429	32.1429	78.5714
	2	8	14.2857	14.2857	92.8571
	3	4	7.14286	7.14286	100
	Total	56	100	100
a. ED+ group
BDI-II Item 21a
		Frequency	Percent	Valid Percent	Cumulative Percent
Valid	0	32	57.1429	57.1429	57.1429
	1	15	26.7857	26.7857	83.9286
	2	8	14.2857	14.2857	98.2143
	3	1	1.78571	1.78571	100
	Total	56	100	100
a. ED+ group
t-Tests
Group Statistics
	Emotional dysregulation	N	Mean	Std. Deviation	Std. Error Mean
BDI-II Item 1	ED-	59	0.338983	0.544888	0.0709383
	ED+	56	0.482143	0.687316	0.0918464
BDI-II Item 2	ED-	59	0.372881	0.613028	0.0798095
	ED+	56	0.535714	0.808237	0.108005
BDI-II Item 3	ED-	58	0.948276	0.88699	0.116468
	ED+	56	1.08929	0.815236	0.108941
BDI-II Item 4	ED-	59	0.389831	0.55761	0.0725947
	ED+	56	0.767857	0.852612	0.113935
BDI-II Item 5	ED-	59	0.576271	0.792277	0.103146
	ED+	56	0.785714	0.755929	0.101015
BDI-II Item 6	ED-	59	0.237288	0.536238	0.0698122
	ED+	56	0.482143	0.762557	0.101901
BDI-II Item 7	ED-	59	0.288136	0.644629	0.0839235
	ED+	56	0.589286	0.826312	0.110421
BDI-II Item 8	ED-	59	0.474576	0.652738	0.0849792
	ED+	56	0.767857	0.934025	0.124814
BDI-II Item 9	ED-	59	0.0677966	0.253555	0.03301
	ED+	56	0.142857	0.353094	0.0471842
BDI-II Item 10	ED-	58	0.224138	0.531238	0.069755
	ED+	56	0.517857	0.953292	0.127389
BDI-II Item 11	ED-	59	0.508475	0.704	0.091653
	ED+	56	1.05357	1.10239	0.147313
BDI-II Item 12	ED-	59	0.338983	0.60487	0.0787474
	ED+	56	0.732143	0.924241	0.123507
BDI-II Item 13	ED-	59	0.457627	0.816258	0.106268
	ED+	56	0.910714	1.06646	0.142512
BDI-II Item 14	ED-	59	0.288136	0.588711	0.0766437
	ED+	56	0.607143	0.845922	0.113041
BDI-II Item 15	ED-	59	0.440678	0.595129	0.0774792
	ED+	55	0.818182	0.92478	0.124697
BDI-II Item 16	ED-	58	0.775862	0.701955	0.0921712
	ED+	55	0.727273	0.848846	0.114458
BDI-II Item 17	ED-	59	0.271186	0.485319	0.0631832
	ED+	56	0.589286	0.869206	0.116153
BDI-II Item 18	ED-	59	0.322034	0.471267	0.0613537
	ED+	56	0.464286	0.761918	0.101816
BDI-II Item 19	ED-	59	0.881356	0.911322	0.118644
	ED+	56	1.08929	0.977507	0.130625
BDI-II Item 20	ED-	59	0.423729	0.62155	0.0809189
	ED+	56	0.821429	0.936282	0.125116
BDI-II Item 21	ED-	59	0.237288	0.503059	0.0654927
	ED+	56	0.607143	0.801784	0.107143
Independent Samples Tests
		Levene-Test for Equality of Variances		t-Tests for Equality of Means
		F	Sig.	T	df	Significance		Mean Difference	Std. Error Difference	95% Confidience interval of the Difference
						One-tailed	Two-tailed			Lower	Upper
BDI-II Item 1	equal variances assumed	3.889	0.0510465	-1.24102	113	0.108585	0.21717	-0.14316	0.115357	-0.371703	0.0853833
	equal variances not assumed			-1.23359	104.82	0.110058	0.220116	-0.14316	0.116052	-0.373274	0.086954
BDI-II Item 2	equal variances assumed	6.16599	0.0144916	-1.22115	113	0.112285	0.22457	-0.162833	0.133344	-0.427011	0.101345
	equal variances not assumed			-1.21252	102.486	0.114051	0.228102	-0.162833	0.134293	-0.429188	0.103522
BDI-II Item 3	equal variances assumed	0.677126	0.412327	-0.882889	112	0.189594	0.379187	-0.14101	0.159714	-0.457463	0.175443
	equal variances not assumed			-0.884205	111.733	0.189242	0.378484	-0.14101	0.159476	-0.457	0.17498
BDI-II Item 4	equal variances assumed	6.49565	0.0121554	-2.82787	113	0.00277235	0.0055447	-0.378027	0.133679	-0.642869	-0.113184
	equal variances not assumed			-2.79819	94.0263	0.00311722	0.00623445	-0.378027	0.135097	-0.646264	-0.109789
BDI-II Item 5	equal variances assumed	0.81427	0.36878	-1.44893	113	0.0750628	0.150126	-0.209443	0.14455	-0.495822	0.0769363
	equal variances not assumed			-1.45072	112.996	0.0748136	0.149627	-0.209443	0.144371	-0.495469	0.0765829
BDI-II Item 6	equal variances assumed	10.1499	0.00186583	-2.00001	113	0.0239489	0.0478978	-0.244855	0.122427	-0.487404	-0.00230531
	equal variances not assumed			-1.98228	98.2262	0.0251206	0.0502412	-0.244855	0.123521	-0.489972	0.000262618
BDI-II Item 7	equal variances assumed	9.8752	0.00213955	-2.18529	113	0.0154659	0.0309318	-0.30115	0.137808	-0.574173	-0.0281274
	equal variances not assumed			-2.17134	103.99	0.0160897	0.0321794	-0.30115	0.138693	-0.576185	-0.0261154
BDI-II Item 8	equal variances assumed	8.67308	0.00392179	-1.95995	113	0.0262319	0.0524638	-0.293281	0.149637	-0.589739	0.00317701
	equal variances not assumed			-1.9423	97.867	0.0274879	0.0549759	-0.293281	0.150997	-0.592935	0.0063728
BDI-II Item 9	equal variances assumed	7.2536	0.00815359	-1.31449	113	0.0956718	0.191344	-0.0750605	0.0571024	-0.188191	0.0380697
	equal variances not assumed			-1.30348	99.4276	0.0977107	0.195421	-0.0750605	0.0575848	-0.189315	0.039194
BDI-II Item 10	equal variances assumed	18.9956	2.91985e-05	-2.04127	112	0.0217873	0.0435745	-0.293719	0.143891	-0.57882	-0.00861862
	equal variances not assumed			-2.02235	85.5091	0.0231329	0.0462659	-0.293719	0.145237	-0.582464	-0.00497435
BDI-II Item 11	equal variances assumed	13.2157	0.000419417	-3.17679	113	0.000960181	0.00192036	-0.545097	0.171587	-0.885042	-0.205152
	equal variances not assumed			-3.14182	92.6558	0.00112732	0.00225463	-0.545097	0.173497	-0.889645	-0.200549
BDI-II Item 12	equal variances assumed	11.0836	0.00117653	-2.71256	113	0.00386058	0.00772116	-0.39316	0.144941	-0.680313	-0.106007
	equal variances not assumed			-2.68413	94.0659	0.00429675	0.0085935	-0.39316	0.146476	-0.683988	-0.102332
BDI-II Item 13	equal variances assumed	7.93179	0.00573372	-2.5663	113	0.00579355	0.0115871	-0.453087	0.176553	-0.80287	-0.103304
	equal variances not assumed			-2.54872	102.977	0.00614363	0.0122873	-0.453087	0.177771	-0.805654	-0.10052
BDI-II Item 14	equal variances assumed	15.7317	0.00012845	-2.35723	113	0.010066	0.0201321	-0.319007	0.135331	-0.587123	-0.0508918
	equal variances not assumed			-2.33578	97.6265	0.0107743	0.0215487	-0.319007	0.136574	-0.590048	-0.047967
BDI-II Item 15	equal variances assumed	7.03595	0.00914878	-2.60942	112	0.0051542	0.0103084	-0.377504	0.14467	-0.664148	-0.0908593
	equal variances not assumed			-2.57142	91.1013	0.00587396	0.0117479	-0.377504	0.146808	-0.669115	-0.085893
BDI-II Item 16	equal variances assumed	6.53575	0.0119238	0.332305	111	0.370143	0.740286	0.0485893	0.146219	-0.241154	0.338333
	equal variances not assumed			0.330637	104.938	0.370789	0.741578	0.0485893	0.146957	-0.2428	0.339979
BDI-II Item 17	equal variances assumed	23.5963	3.85333e-06	-2.43919	113	0.0081379	0.0162758	-0.318099	0.130412	-0.576468	-0.0597301
	equal variances not assumed			-2.40574	85.2837	0.00915057	0.0183011	-0.318099	0.132225	-0.580986	-0.0552125
BDI-II Item 18	equal variances assumed	8.13632	0.00516067	-1.21082	113	0.114245	0.228489	-0.142252	0.117483	-0.375008	0.0905041
	equal variances not assumed			-1.19667	90.8375	0.117274	0.234547	-0.142252	0.118873	-0.378383	0.0938797
BDI-II Item 19	equal variances assumed	1.06419	0.304464	-1.18049	113	0.120142	0.240284	-0.20793	0.176138	-0.556892	0.141032
	equal variances not assumed			-1.17832	111.329	0.120591	0.241182	-0.20793	0.176463	-0.557592	0.141732
BDI-II Item 20	equal variances assumed	7.46629	0.00729755	-2.69649	113	0.0040398	0.00807961	-0.3977	0.147488	-0.6899	-0.105499
	equal variances not assumed			-2.66907	94.8909	0.0044736	0.0089472	-0.3977	0.149003	-0.693512	-0.101887
BDI-II Item 21	equal variances assumed	22.1186	7.30137e-06	-2.97923	113	0.00176893	0.00353786	-0.369855	0.124144	-0.615807	-0.123902
	equal variances not assumed			-2.94531	91.6465	0.00204466	0.00408932	-0.369855	0.125574	-0.619269	-0.120441
Independent Samples Effect Sizes
		Standardizera	Point Estimate	95% Confidence Interval
				Lower	Upper
BDI-II Item 1	Cohen's d	0.618323	-0.231529	-0.597922	0.13588
	Hedges' correction	0.622465	-0.229989	-0.593943	0.134976
	Glass' Delta	0.687316	-0.208288	-0.57507	0.160362
BDI-II Item 2	Cohen's d	0.714732	-0.227824	-0.594185	0.139538
	Hedges' correction	0.71952	-0.226308	-0.590231	0.138609
	Glass' Delta	0.808237	-0.201467	-0.568146	0.167022
BDI-II Item 3	Cohen's d	0.852509	-0.165406	-0.532866	0.20279
	Hedges' correction	0.858271	-0.164295	-0.529289	0.201429
	Glass' Delta	0.815236	-0.172968	-0.540794	0.196415
BDI-II Item 4	Cohen's d	0.716531	-0.527579	-0.89851	-0.154393
	Hedges' correction	0.721331	-0.524068	-0.892531	-0.153365
	Glass' Delta	0.852612	-0.443374	-0.816345	-0.0665701
BDI-II Item 5	Cohen's d	0.774799	-0.270319	-0.637078	0.097623
	Hedges' correction	0.779989	-0.268521	-0.632838	0.0969734
	Glass' Delta	0.755929	-0.277067	-0.645125	0.0934562
BDI-II Item 6	Cohen's d	0.656217	-0.373131	-0.741194	-0.00344574
	Hedges' correction	0.660613	-0.370648	-0.736262	-0.00342281
	Glass' Delta	0.762557	-0.321097	-0.690205	0.050851
BDI-II Item 7	Cohen's d	0.738662	-0.407697	-0.776308	-0.0373193
	Hedges' correction	0.74361	-0.404984	-0.771142	-0.0370709
	Glass' Delta	0.826312	-0.364451	-0.73477	0.00906881
BDI-II Item 8	Cohen's d	0.802066	-0.365657	-0.733609	0.00388567
	Hedges' correction	0.807439	-0.363224	-0.728727	0.00385982
	Glass' Delta	0.934025	-0.313997	-0.682923	0.0577095
BDI-II Item 9	Cohen's d	0.306074	-0.245237	-0.611751	0.122353
	Hedges' correction	0.308124	-0.243605	-0.60768	0.121539
	Glass' Delta	0.353094	-0.21258	-0.579428	0.156175
BDI-II Item 10	Cohen's d	0.768047	-0.382424	-0.752169	-0.0110024
	Hedges' correction	0.773238	-0.379856	-0.747119	-0.0109285
	Glass' Delta	0.953292	-0.30811	-0.678403	0.0649128
BDI-II Item 11	Cohen's d	0.91972	-0.592677	-0.965137	-0.217703
	Hedges' correction	0.925881	-0.588733	-0.958715	-0.216255
	Glass' Delta	1.10239	-0.494469	-0.869458	-0.115253
BDI-II Item 12	Cohen's d	0.776892	-0.506067	-0.876534	-0.133431
	Hedges' correction	0.782097	-0.5027	-0.870701	-0.132543
	Glass' Delta	0.924241	-0.425387	-0.797703	-0.0493787
BDI-II Item 13	Cohen's d	0.946337	-0.47878	-0.848688	-0.106813
	Hedges' correction	0.952677	-0.475594	-0.84304	-0.106102
	Glass' Delta	1.06646	-0.424851	-0.797148	-0.0488665
BDI-II Item 14	Cohen's d	0.725386	-0.439776	-0.808944	-0.0687088
	Hedges' correction	0.730245	-0.43685	-0.803561	-0.0682516
	Glass' Delta	0.845922	-0.377112	-0.747818	-0.003102
BDI-II Item 15	Cohen's d	0.77185	-0.48909	-0.86092	-0.11514
	Hedges' correction	0.777067	-0.485806	-0.85514	-0.114367
	Glass' Delta	0.92478	-0.408209	-0.781704	-0.0310949
BDI-II Item 16	Cohen's d	0.776892	0.0625432	-0.306575	0.43138
	Hedges' correction	0.782191	0.0621195	-0.304498	0.428458
	Glass' Delta	0.848846	0.0572417	-0.312066	0.426021
BDI-II Item 17	Cohen's d	0.699017	-0.455067	-0.824516	-0.0836545
	Hedges' correction	0.7037	-0.452038	-0.81903	-0.0830979
	Glass' Delta	0.869206	-0.365965	-0.73633	0.00761221
BDI-II Item 18	Cohen's d	0.629721	-0.225897	-0.592242	0.141441
	Hedges' correction	0.633939	-0.224394	-0.588301	0.140499
	Glass' Delta	0.761918	-0.186702	-0.553176	0.18145
BDI-II Item 19	Cohen's d	0.944116	-0.220238	-0.586536	0.147029
	Hedges' correction	0.95044	-0.218772	-0.582633	0.146051
	Glass' Delta	0.977507	-0.212714	-0.579565	0.156044
BDI-II Item 20	Cohen's d	0.790547	-0.503069	-0.873472	-0.130508
	Hedges' correction	0.795843	-0.499721	-0.86766	-0.129639
	Glass' Delta	0.936282	-0.424765	-0.797059	-0.0487839
BDI-II Item 21	Cohen's d	0.665424	-0.555818	-0.927389	-0.181879
	Hedges' correction	0.669881	-0.55212	-0.921218	-0.180669
	Glass' Delta	0.801784	-0.46129	-0.834941	-0.083665
a. The demoniator used in estimating the effect size. Cohen's d uses the samle standard deviation. Hedges' correction uses the sample standard deviation, plus a correction factor. Glass' Delta uses only the control group’s standard.
